# Supplementary material for: Physical activity interventions in European primary schools: a scoping review to create a framework for the design of tailored interventions in European countries
Source: Front Public Health. 2024 Feb 8;12:1321167. doi: 10.3389/fpubh.2024.1321167 (PMC10883314; doi:10.3389/fpubh.2024.1321167)
Supplement: Supplementary file 3 [file Data_Sheet_1.xlsx]

## Sheet: Sheet1
Supplementary Data File 1. Data extraction form
		Intervention information (including frequency/duration where possible)														Pilot/feasibility trial information																							Main trial information
	No.	Intervention/study name	Country intervention was implemented	Intervention category	Brief description of physical activity intervention (e.g. after school club, active travel, curriculum-based)	Duration of intervention	Single component or multi component	Intervention components		Who delivered (e.g. teachers, other school staff?	Other outcomes	Associated publications	Number in reference list	Type of evidence (quantitative, qualitative, mixed)		Pilot study ID	Study design of main/pilot trail (e.g. RCT, quasi-experimental, experimental)	No. participants intervention baseline	No. participants post-intervention	No. participants post-intervention final follow-up	No. participants control baseline	No. participants control post	No. participants control final follow up	No. intervention schools	No. control schools	School size	Geographical context (e.g. proportion rural/suburban/urban)	Age (year group(s) / range / avg.)	Sex (boys only, girls only, mixed)	Ethnicity (proportion from ethnic minority group / non-white)	Is socioeconomic status of sample reported (yes/no)	Is ≥40% of the sample defined by authors as being from a low-socioeconomic group (yes/no)	Time between baseline and post-intervention measures	Does the study have a long term follow up? If so, how long?	Comparator (e.g. usual treatment, none, other)	Outcome measures	How was physical activity measured?	Was it effective to increase physical activity? (i.e., did authors report increase in PA) (increase/decrease /no change/not reported).	Main trial ID	Study design of main/pilot trail (e.g. RCT, quasi-experimental, experimental)	No. participants intervention baseline	No. participants post-intervention	No. participants intervention final follow-up	No. participants control baseline	No. participants control post	No. participants control final follow up	No. intervention schools	No. control schools	School size
	1	TEACHOUT - Education Outside the Classroom (EOtC)	Denmark	Active learning	Traditionally classroom-based lessons are moved outside the school buildings to either green (e.g. a woodland or a nature area) or cultural (e.g. a library or a museum) settings on a regular basis (at least 1 day fortnightly). It is typically used for educational activities in primary schools that benefits from a more illustrative and hands on teaching approach, e.g. abstract concepts and skills,…	11 months	Multi	1	Teacher training in EOtC	Specialists	learning, social relations, motivation, and well-being	Schneller, Schipperijn 2017, Schneller, Duncan 2017		Quant		NA	NA	NA	NA	NA	NA	NA	NA	NA	NA	NA	NA	NA	NA	NA	NA	NA	NA	NA	NA	NA	NA	NA	Schneller, Schipperijn 2017	Quasi-experimental	663	NA	NA	NA	NA	NA	12	0	Not reported
								2	EOtC	Teachers																													Schneller, Duncan 2017		346			317
	2	Active Schools: Skelmersdale	UK (England)	Active breaks, broader school environment, PE curriculum, playground environment, community	A multi-component intervention designed to promote PA across the school day through multiple opportunities which could be integrated into every day school life and implemented by school staff. This included active breaks (1 x 5 mins per day per day), bounce at the bell (star jumps, tuck jumps, etc. to perform whenever the bell sounded in class; 3 x 1-2 mins per day), Born to move videos (exercise…	2 months	Multi	1	Active breaks	Teachers	NA	Taylor 2018a, Taylor, 2018b, McLellan 2022		Mixed		Taylor 2018a	RCT	117	111	NA	115	110	NA	4	3	Not reported	Not reported	9-10 years	Mixed	Not reported	Yes	Yes	2-3 months	No	Usual treatment	MVPA, ST, BMI, Cardiorespiratory fitness, PA self-efficacy, PA enjoyment	Accelerometer	No change	NA	NA	NA	NA	NA	NA	NA	NA	NA	NA	NA
								2	Bounce at the bell	Teachers
								3	Born to move videos	Teachers
								4	Daily mile or 100 mile club	Teachers
								5	Playground activity challenge cards	Playground staff
								6	Online PE teacher training	Not specified
								7	Newsletters (importance of PA and related information)	Teachers
								8	Children's active homework log	Research team
								9	Activity homework packs	Research team
	3	Using the Daily Mile to turn the WHEEL (Well-being, Health, Exercise, Enjoyment and Learning)	UK (Scotland)	In school running programme	The Daily Mile is a school-based physical activity intervention, which involves children going outside, at a time of the classroom teacher’s choosing, for 15 min of exercise at a pace self-selected by each individual child. This is done during normal classroom time and is in addition to time spent in physical education or scheduled breaks. Typically, it involves laps of a football pitch or playgr…	No duration	Multi	1	Daily mile	Teachers/other school staff	Fitness	Chesham 2018, Ryde 2018		Mixed		Chesham 2018	Quasi-experimental	259	249	NA	132	127	NA	1	1	Not reported	Not reported	4-12 years	Mixed	Not reported	Yes	No	6 months	No	Usual treatment	MVPA, multistage 20m shuttle run, skinfolds, BMI	Accelerometer	Increased	NA	NA	NA	NA	NA	NA	NA	NA	NA	NA	NA
								2	Information leaflet	Originator school
	4	Born to Move	UK (England)	PE curriculum	BTM is an age-adapted portfolio of class-based physical activity and fitness programmes set to music with an emphasis on enjoyable and inclusive activity. The classes teach age-appropriate motor skills designed to improve health-related and skill-related fitness. Twice weekly BTM for at least 30 minutes alongside 1 regular PE lesson.	6 weeks	Single	1	Born to move sessions 2x per week	Born to move instructor	Motor skills, fitness	Fairclough 2016		Quant		Fairclough 2016	Quasi-experimental	73	67	NA	66	61	NA	2	2	Not reported	Not reported	10-11 years	Mixed	Not reported	Yes	No	6 weeks	No	Usual treatment	MVPA, LPA, MPA, VPA, ST, BMI, muscular fitness, cardiorespiratory fitness, enjoyment, perceived exertion, perceived competence, intervention fidelity, whole-day PA, school-day PA, after-school through evening PA	Accelerometer	Increased	NA	NA	NA	NA	NA	NA	NA	NA	NA	NA	NA
	5	Camden Active Spaces	UK (England)	Playground environment	Bespoke major redesign of playgrounds for schools situated in deprived areas. Local council appointed design teams to redesign playgrounds, undertaking consultations with teachers and children to inform designs. The primary goal was design playgrounds in way that was conductive to physical play.	No duration	Multi	1	Redesign of existing playgrounds	Professional design team	Fitness	Hamer 2017		Mixed		NA	NA	NA	NA	NA	NA	NA	NA	NA	NA	NA	NA	NA	NA	NA	NA	NA	NA	NA	NA	NA	NA	NA	Hamer 2017	Quasi-experimental	303 in both groups	169	NA	303 in both groups	62	NA	5	2	Not reported
								2	Consultations with teachers and pupils	Professional design team
	6	Active break intervention	Italy	Active breaks	Twice daily active classroom breaks, with an innovative aspect represented by the introduction of high-intensity interval training(HIIT), consisting of 40 seconds of vigorous PA alternated with 20 seconds of recovery, performed 1-2 times per day. Teachers participated in a training day.	14 weeks	Multi	1	Teacher training	Not specified	NA	Masini 2020		Quant		Masini 2020	Quasi-experimental	17	17	NA	16	16	NA	1	0	Not reported	Not reported	8-9 years	Mixed	Not reported	No	No	14 weeks	No	Usual treatment	Whole day MVPA, ST, step count per week	Accelerometer	Increased	NA	NA	NA	NA	NA	NA	NA	NA	NA	NA	NA
								2	Instruction manual	Research team
								3	Active classroom breaks	Teachers
	7	Globe Trotter (GT) initiative	France	Active travel	GT game aimed to promote daily PA among children, encouraging the class group to reach the symbolic equivalent of 38,000 km (entire tour around the globe). Every 15 mins of movement corresponded to approximately one km. Each child, along with their entire class, attended four educational classes to promote healthy active living. Each child had a “travel book” in which they indicated objectives an…	1 month	Multi	1	Teacher training	Experts	Physical fitness	Fillon 2023		Quant		Fillon 2023	RCT	240	223	NA	121	116	NA	5	4	Not reported	Not reported	9-10 years	Mixed	Not reported	No	No	1 month	No	Usual treatment	PA, ST fitness, physical self-perception, implicit activity preferences	Children and Adolescents Physical Activity and Sedentary Behaviours Questionnaire (CAPAS-Q)	No change	NA	NA	NA	NA	NA	NA	NA	NA	NA	NA	NA
								2	Children's travel book	School staff
								3	Education classes for children	Not specified
								4	Materials for teacher	Teachers/researcher team/third sector organisation
								5	Teacher support	Third sector organisation
	8	Active travel intervention (Spain)	Spain	Active travel	Active travel intervention using 6 x 60-120 mins monthly activities in addition to regular PE. These included; 1) Introductory activities such as a questionnaire on the mode of commuting to school reported by families; 2) Reading a story and performing scenes related to active commuting to school; 3) Activity on knowledge about the environmental characteristics around the school; 4) Activity on r…	6 months	Single	1	Monthly activities to promote active travel	Teacher	Health-related fitness	Villa-Gonzalez 2016, Villa-Gonzalez 2017		Quant		NA	NA	NA	NA	NA	NA	NA	NA	NA	NA	NA	NA	NA	NA	NA	NA	NA	NA	NA	NA	NA	NA	NA	Villa-Gonzalez 2016, Villa-Gonzalez 2017	Quasi-experimental	295	184	117	174	153	89	3	2	Not reported
	9	Sport Education Model (SEM)	Spain	PE curriculum	The basic goal of SEM is to develop enthusiastic, literate and competent sports persons. 15 x 45 min sessions (3 per week). The learning unit included : (1) Season: it consisted of pre-season (eight sessions), and season (six sessions); (2) Culminating event: in the last session, the 'finals’ were conducted; (3) Affiliation: in lesson one, students were divided into nine teams (five members each)…	5 weeks	Multi	1	SEM	Teacher	Game performance, improve friendship goals	Rocamora 2019		Quant		NA	NA	NA	NA	NA	NA	NA	NA	NA	NA	NA	NA	NA	NA	NA	NA	NA	NA	NA	NA	NA	NA	NA	Rocamora 2019	Quasi-experimental	47	47	NA	41	42	NA	1	0	Not reported
								2	SEM seminar and training for teachers	Not specified
								3	Constant contact between project members	Researcher/school staff
								4	Researcher-teacher meetings	Researcher/school staff
	10	Creative Physical Education (CPE)	Finland	PE curriculum	Child-centered pedagogy where teams of pupils create and play games in a social context. To achieve this task, teams manipulate nine basic game variables from which the rules of the game emerge: enjoyment, participation, safety, skills, equipment, time, space, umpiring, and scoring. Multiple points of feedback are provided by other teams as well as the teacher, directed by the game variables. Eac…	1 year	Multi	1	Teacher seminar	CPE model developer	Motivation	Kokkonen 2019		Quant		NA	NA	NA	NA	NA	NA	NA	NA	NA	NA	NA	NA	NA	NA	NA	NA	NA	NA	NA	NA	NA	NA	NA	Kokkonen 2019	Quasi-experimental	196	NR - 18.6% dropout	NA	186	NR - 18.6% dropout	NA	1	1	intervention school 481 students Control school 384 students
								2	Selection of teacher champions	Research team
								3	CPE materials for teachers	Not specified
								4	Teacher workshops	Teacher champions
								5	CPE	Teachers
	11	PHASAR (Physical Activity in Schools After the Reform)	Denmark	Broader school environment	Government policy for schools to extend school day and require 45-minutes of daily physical activity during school time by alternating between regular lessons and activities (play, movement, projects, and workshops). The school policy did not specify the intensity or type of PA, and the activities could be integrated in the existing academic lessons or in lessons dedicated to PA	No duration	Single	1	School policy change	Government	NA	Pedersen 2023		Quant		NA	NA	NA	NA	NA	NA	NA	NA	NA	NA	NA	NA	NA	NA	NA	NA	NA	NA	NA	NA	NA	NA	NA	Pedersen 2023	Natural experiment	2346	2470	NA	NA	NA	NA	31	0	Not reported
	12	Schools on the move	Finland	Broader school environment	Bottom up approach whereby the participating schools and municipalities apply for funding to implement their own individual plans to increase PA during the school day.	No duration	Multi	1	School support	Experienced local mentors	NA	Haapala 2017		Quant		Haapala 2017	Quasi-experimental	319	185	NA	NA	NA	NA	4	2	Not reported	Intervention - 3 urban, 1 rural Control group - 1 urban, 1 semi-urban	7-15 years	Mixed	Not reported	No	No	2 years	No	Usual treatment	MVPA, sedentary time	Accelerometer	No change - changes in school day MVPA and ST did not translate into positive effects across the whole day	NA	NA	NA	NA	NA	NA	NA	NA	NA	NA	NA
								2	Disseminating best practices and ideas via national seminars and program webpage	Research team
								3	Official funding applications for schools	Research team
								4	Funding for individual school plans	Government
	13	Beat the Street	UK (England)	Active travel	Gamification of active travel to school where children touch smartcards on to "beat boxes" installed on lampposts around the local area to score points. Residents are awarded a point each time they touch-in at a sensor and they compete to see who can achieve the most walks over a month, with high scorers being rewarded.	9 weeks	Multi	1	Beat the street game	Teachers	NA	Coombes 2016		Quant		Coombes 2016	Quasi-experimental	51	47	NA	29	28	NA	1	1	Not reported	Not reported	8-10 years	Mixed	Not reported	No	No	20 weeks*	No	Usual treatment	MVPA, counts per minute, travel mode to school, change in travel mode to school	Accelerometer	Decreased but to lesser extent than control group; some evidence for increase in self-reported active travel	NA	NA	NA	NA	NA	NA	NA	NA	NA	NA	NA
								2	Local/national competitions	Teachers
								3	Promotional events	Teachers
	14	Exercise Classes in the Teaching Environment (ExCite)	UK (England)	Active learning	Classroom-based, curriculum-embedded active learning intervention. Activates lasted 10 mins and were delivered once per day. Teachers were given one hour training by lead author, consisting of demonstrating the different movements the teachers could deliver, explaining the structure and layout of the activity pack and the log diary, and answering any questions from the teachers	8 weeks	Multi	1	Activity and resources pack for teachers	Research team	Fitness	Innerd 2019		Mixed		Innerd 2019	Quasi-experimental	46	17	10	49	32	21	2	3	220-302 students per school	Not reported	9-11 years	Mixed	Not reported	No	No	8 weeks	4 weeks	Usual treatment	MVPA, PA, fitness, health-related quality of life	Accelerometer	No change	NA	NA	NA	NA	NA	NA	NA	NA	NA	NA	NA
								2	Teacher training	Research team
								3	Teacher activity log diary	Research team
								4	Weekly reminders	Research team
								5	Active learning sessions	Teachers
	15	Community-Led Active Schools Programme (CLASP)	UK (Wales)	Broader school environment	Schools selected 1-2 evidence-based interventions components from a list of 5 options via quantitative measurements and 1:1 interviews. Component options included: 1) 10 minute daily classroom refreshers; 2) alternative afterschool activities (i.e. street dance, skateboarding); 3)Parent and children afterschool sessions (i.e. family box fit); 4) Playground scrap store (safety checked scrap equipm…	3 months	Multi	1	Intervention components options	Research team	Fitness	Christian 2020		Mixed		Christian 2020	Quasi-experimental	72	54	48	NA	NA	NA	3	0	Not reported	Not reported	9-11 years	Mixed	Not reported	No	No	3 months	3 months	NA	MVPA, ST, fitness	Accelerometer	Increase from baseline to follow up in all three schools	NA	NA	NA	NA	NA	NA	NA	NA	NA	NA	NA
								2	Selection process of intervention components	School staff
								3	Funding for intervention components	Research team
								4	Overview of how chosen interventions should be implemented by schools	Research team
	16	Action 3:30R	UK (England)	After school clubs	Action 3:30 after school clubs (2 per week lasting 60 mins each) were designed to foster physical activity motivation and promote maximal participation, skill development, cooperation, problem solving, physical activity and choice. Two TAs from each of the intervention schools were required to attend 5 days (25 h) of training	15 weeks	Multi	1	Teacher/teaching assistant training	Research team/local authority	Motivation	Jago, Tibbitts, Sanderson 2019; Tibbitts 2019; Jago, Tibbitts, Porter 2019		Mixed		Jago, Tibbitts, Porter 2019	RCT	170	113	NA	165	139	NA	6	6	Not reported	Not reported	8-10 years	Mixed	Intervention - 9.27% non-White British Control - 19.5% Non-White British	Yes	No	12-15 weeks	No	Usual treatment	MVPA, LPA, CPM, ST, motivation, health-related quality of life, BMI, number of after school clubs attended, number of active travel days to school	Accelerometer, PAQ-C	No change	NA	NA	NA	NA	NA	NA	NA	NA	NA	NA	NA
								2	Teacher/teaching assistant instructional manual	Research team
								3	Action 3:30 after school clubs	Teachers
								4	Teacher/teaching assistant log book	Research team
								5	Funding for equipment and staff	Research team
	17	AulAttiva	Italy	Active breaks	Short sessions of exercise (2 times per school day without PE or outdoor activities lasting 5 minutes each), usually led by trained teachers, incorporated within the general education classrooms and in the standard classroom time based on fundamental movement skills and gross motor coordination. All teachers attended 1 day training to understand the aims of the CABs and the way to perform the exe…	6 months	Multi	1	Teacher training	Research team	NA	Galle 2020; Calella 2019		Quant		Calella 2019	Quasi-experimental	53	47	NA	NA	NA	NA	1	0	Not reported	Not reported	8-9 years	Mixed	Not reported	No	No	3 months	No	NA	Activity counts, ST, LPA, MPA, VPA, satisfaction with classroom active breaks	Accelerometer	Increased	Galle 2020	Quasi-experimental	NA	58	NA	NA	57	NA	4	4	Not reported
								2	Teacher resources	Research team
								3	Classroom active breaks	Teacher
	18	Classes in motion	Austria	Active learning	Training to develop teacher competency to create a healthy and positive learning environment and to improve the quality of physical education classes. Teachers received 20 hours of tailored on-the-job training over 1.5 academic years. Teachers also participated in two workshops (8 h) which focused on the effects of physical activity, learning theories and practical didactical technique	18 months	Multi	1	Teacher on-the-job training	Health promotion specialists	Emotional and social experience in school, well-being, motor skills, and attention performance	Grillich 2016; Kien 2018		Mixed		NA	NA	NA	NA	NA	NA	NA	NA	NA	NA	NA	NA	NA	NA	NA	NA	NA	NA	NA	NA	NA	NA	NA	Grillich 2016	RCT	432	363	NA	493	453	NA	26*	27*	Not reported
								2	Teacher workshops	Health promotion specialists
	19	Move for wellbeing in schools	Denmark	PE curriculum, active breaks, playground environment	Tailored intervention based on SDT to improve the social and pedagogical climate of physical activity in the school setting, targeting PE (4 x 90 min sessions over the school year, taught according to intervention lesson plans), minimum two daily brain breaks (5 minutes each), and recess activities minimum of three time per week (30 minutes each). Teachers completed competency development trainin…	9 months	Multi	1	Teacher training (competency development course)	Not specified	Motivation, health-related quality of life, self-perception	Christiansen 2022; Holt, 2019; Smedegaard 2017; Smedegaard 2018		Mixed		NA	NA	NA	NA	NA	NA	NA	NA	NA	NA	NA	NA	NA	NA	NA	NA	NA	NA	NA	NA	NA	NA	NA	Christiansen 2022	RCT	1541	307 lost in both groups	NA	1343	307 lost in both groups	NA	12	12	Not reported
								2	Teacher online resources	Teachers/school staff
								3	Coordination group	Teachers/school staff
								4	Activity-enhancing initiatives (opening indoor areas on rainy days etc)	Teachers/school staff
								5	Playground equipment	Not specified
								6	Playground activities	Teachers/school staff
								7	New PE programme	Teachers/school staff
								8	Active breaks	Teachers/school staff
	20	Physically Active Learning (UK)	UK	Active learning	One to one training to enable teachers to deliver physically active learning, with additional goal setting for class pedometer-measured step count. Frequency of active learning sessions not reported.	6 weeks	Multi	1	Teacher training	Local School Games Organiser	NA	Morris 2019		Quant		Morris 2019	RCT	82	52	NA	72	31	NA	3	3	Not reported	Not reported	M age = 9.89	Mixed	Not reported	No	No	6 weeks	No	Usual treatment	MVPA, LPA, ST	Accelerometer	LPA increased through reduced sedentary time. No increase in MVPA	NA	NA	NA	NA	NA	NA	NA	NA	NA	NA	NA
								2	Class goal setting for pedometer-measured step count	Teachers
								3	Active learning sessions	Teachers
	21	PLAYgrounds programme	The Netherlands	Playground environment	Restructuring the playground by multicoloured lines by which specific areas for different activities were created (i.e., a soccer field, a basketball set-shot area, a circle for circular activities, a dance area, a throw and catch area, a skipping area and a bounce area). In addition, alternating recess periods to only allowing a maximum of two classes on the playground at the same time to create…	10 months	Multi	1	Playground restructuring/modification	Schools/teachers	NA	Janssen 2015		Quant		NA	NA	NA	NA	NA	NA	NA	NA	NA	NA	NA	NA	NA	NA	NA	NA	NA	NA	NA	NA	NA	NA	NA	Janssen 2013	RCT	721	1155*	NA	765	1125*	NA	4	4	Not reported
								2	Playground equipment	Research team
								3	Teacher training and support	Research team
								4	Alternating recess periods so less children in playground at same time	Schools/teachers
								5	Teacher/playground supervisor encouragement	Teachers/playground supervisors
								6	Monthly play themes	Teachers/playground supervisors
								7	PE programme introducing playground games and ideas	Teachers/playground supervisors
	22	Classroom active break (Northen Ireland)	UK (Northern Ireland)	Active breaks	Teacher-led 5 min activity break in the classroom three times per week. Information packs with detailed instructions for approximately 40 exercises were given to teachers with 1 minute warm-up leading to MVPA (i.e. hopping, jumping and running on the spot, scissor kicks)	12 weeks	Multi	1	Information and instruction packs for teachers	Research team	Body composition	Drummy 2016		Quant		NA	NA	NA	NA	NA	NA	NA	NA	NA	NA	NA	NA	NA	NA	NA	NA	NA	NA	NA	NA	NA	NA	NA	Drummy 2016	RCT	54	54	NA	53	53	NA	7	0*	Not reported
								2	Classroom active breaks for children	Teachers
	23	Active Smarter Kids (ASK)	Norway	Active breaks, Active learning, Active homework	165 minutes of additional PA per week through active outdoor learning (3 x 30 mins per week), active breaks during classroom lessons (5 mins per day), and active homework (10 mins per day). Three pre-teacher training seminars and two regional refresher meetings during the intervention period were conducted.	7 month	Multi	1	Pre-intervention seminar	Research team	Academic performance, cardiorespiratory fitness, muscle strength, motor skills, adiposity, dyslipidaemia, and blood pressure, health-related quality of life	Stavnsbo 2020; Resaland 2018; Aadland 2017; Resaland 2019; Resaland 2016		Quant		NA	NA	NA	NA	NA	NA	NA	NA	NA	NA	NA	NA	NA	NA	NA	NA	NA	NA	NA	NA	NA	NA	NA	Stavnsbo 2020	RCT	620	554-590	NA	582	493-531	NA	30	30	Not reported
								2	Regional refreshers	Research team
								3	Active learning	Teachers
								4	Active breaks	Teachers
								5	Active homework	Teachers
	24	Be Active After-School Activity Programme (ASAP)	Ireland	After school clubs and community	30 after-school sessions (average 1.3 sessions per week lasting 50 minutes each) based on the PE curriculum in Ireland which encourages children to take part in PA after school supported by parent volunteers. School teachers and parent volunteers receive 3 hours training to deliver the programme, which is overseen by a multi-agency steering group, including the Health Service Executive, Meath Loc…	Average 13 weeks	Multi	1	After school programme	Trained teachers/parent volunteers	NA	Murtagh 2022		Quant		NA	NA	NA	NA	NA	NA	NA	NA	NA	NA	NA	NA	NA	NA	NA	NA	NA	NA	NA	NA	NA	NA	NA	Murtagh 2022	Quasi-experimental	114	76 met accelerometer wear time in both groups	NA	82	76 met accelerometer wear time in both groups	NA	5	5	Not reported
								2	Teacher/parent training	Not specified
								3	Teacher resource/information packs	Not specified
								4	Multi-agency steering group	Key stakeholders
	25	Skipping hearts	Germany	PE curriculum	A third-sector (German Heart Foundation) project promoting an active lifestyle through rope skipping to children at school. It includes a one-time 90 min basic workshop for teachers and students and subsequent Champion Programme (10 x 45 min skipping rope lessons implemented during class). Teaching materials, children’s workbooks and skipping ropes were provided by the German Heart Foundation	10 sessions independently conducted by teachers	Multi	1	Teacher and pupil training	Exercise instructor from the German Heart Foundation	Fitness, motor skills, social skills	Baumgartner 2020; Postler 2017		Quant		NA	NA	NA	NA	NA	NA	NA	NA	NA	NA	NA	NA	NA	NA	NA	NA	NA	NA	NA	NA	NA	NA	NA	Baumgartner 2020	Quasi-experimental	1161	1161	426	332	332	78	24	7	Not reported
								2	School and teacher information packs	Exercise instructor from the German Heart Foundation
								3	Rope skipping lessons	Teachers
	26	Unidades Didácticas Activas (UDA)	Spain	PE curriculum	PE lessons that focused on increasing the time spent in MVPA during the lesson through teaching strategies and curriculum development (Two teaching units of 16 lessons for every 2 years of primary education). Methodological advice was given to teachers. PE sessions lasted 45-60 mins.	16 PE lessons over 2 years	Multi	1	Methodological advice for teachers	Spanish Ministry of Health, Social Services and Equality/Ministry of Education, Culture and Sport/Research team	NA	Huertas-Delgado 2021		Quant		NA	NA	NA	NA	NA	NA	NA	NA	NA	NA	NA	NA	NA	NA	NA	NA	NA	NA	NA	NA	NA	NA	NA	Huertas-Delgado 2021	Quasi-experimental	151	NA	NA	204	NA	NA	7	0	Not reported
								2	UDA PE lessons	PE teachers
	27	Active Classrooms	Ireland	Active learning	Behaviour change intervention designed to educate, train and enable primary teachers to incorporate at least one 10 minute active English and Mathematics lesson into their teaching each day. Teachers received minimum 1 hour one-to-one training and a one hour workshop.	8 Weeks	Multi	1	Teacher training	Research team	NA	Martin 2015, Martin 2017		Mixed		Martin 2015	Quasi-experimental	20*	NA	NA	20*	NA	NA	1	0	Not reported	Not reported	8-9 years	Mixed	Not reported	No	No	NA	No	Same children during traditional non-active classes	School hours MVPA, LPA, MPA, VPA, ST	Accelerometer	School hours MVPA increased	Martin 2017	RCT	131	130	130	117	111	130	5	5	Not reported
								2	Teacher resources	Research team
								3	Teacher activity log (Self-monitoring tool)	Research team
								4	Active learning	Teachers
	28	Active living	The Netherlands	Broader school environment	A combined top-down and bottom-up approach used to develop and implement tailored, multicomponent, school-centered, physical and social environmental PA interventions based on a needs assessment	12 months	Multi	1	Environmental scan	Research team	NA	Van Kann 2015; Van Kann 2016, Van Kann 2017		Quant		NA	NA	NA	NA	NA	NA	NA	NA	NA	NA	NA	NA	NA	NA	NA	NA	NA	NA	NA	NA	NA	NA	NA	Van Kann 2016	Quasi-experimental	719 fitted with accelerometer in both groups	301	NA	719 fitted with accelerometer in both groups	219	NA	10	11	Not reported
								2	Working groups with schools, parents, municipal authorities	Public health employee
								3	Need assessment based on scan and working groups	Working group
								4	Tailored school intervention to improve physical and social environment during active travel, PA in school and PA in leisure time	Not specified
	29	The Active School Programme	Norway	Playground environment, Active learning, Active homework	Teacher-led intervention consisting of a primary component (45 minute active lessons 2-3 x per week) and two secondary components (Active homework and encouraging activity during recess for 10 mins per day each). One pre-intervention seminar and one mid way seminar were arranged for the teachers. New physically active lessons were shared between intervention schools through a website. A quality f…	10 months	Multi	1	Active learning	Teachers	Fitness	Seljebotn 2019, Skage 2020		Mixed		NA	NA	NA	NA	NA	NA	NA	NA	NA	NA	NA	NA	NA	NA	NA	NA	NA	NA	NA	NA	NA	NA	NA	Seljebotn 2019	RCT	241	195-224	NA	232	196-218	NA	5	4	Not reported
								2	Active homework	Teachers
								3	Active recess activities	Teachers
								4	Active lessons quality framework for teachers	Research team
								5	Online information source	Research team
								6	Teacher seminars	Research team
								7	Intervention support	Research team
	30	Physical Activity as Civil Skill Program	Finland	PE curriculum and playground environment	26 x 90-120 minute PE sessions to create a task-involving climate designed by program staff, teachers, school health care personnel, policymakers, school PE, and sport experts from the university, and local sport clubs. Teacher education (4x 90-minute workshops) was provided by programme staff. The teachers were also given written materials related to teaching practices. Two full-time programme e…	2 years	Multi	1	Physical Activity as Civil Skill Program (PE programme)	Teachers/experts	PE enjoyment	Grasten 2019, Grasten 2016		Quant		NA	NA	NA	NA	NA	NA	NA	NA	NA	NA	NA	NA	NA	NA	NA	NA	NA	NA	NA	NA	NA	NA	NA	Grasten 2019	Quasi-experimental	265	265	NA	396	396	NA	14	16	Not reported
								2	School programme support	Programme staff
								3	Teacher training	Programme staff
								4	Providing PE equipment	Programme staff
								5	Teacher resources	Programme staff
								6	Extended recess	Teachers
								7	Supervised games during recess	Teachers
								8	Providing additional facilities during recess	Teachers
	31	RIGHT TRACKS	UK (England)	Active travel	Intervention based on incentivisation whereby children were entered into a weekly prize draw (£5 voucher) for walking or cycling to school. Bar charts were also used to display class's total active travel to school.	8 weeks	Multi	1	Incentivisation	Research team	NA	Ginja 2017; Ginja 2019		Quant		Ginja 2017	RCT	15	15	NA	14	14	NA	1	1	Median 240 student per schools	No reported	9-10 years	Mixed	92.6% white British	Yes	Yes	9 weeks	No	Usual treatment	Parent and child reported active travel to school, differences in minutes MVPA between parent and child reported active travel to school	Accelerometer and self-report active travel to school	Mean percentage MVPA decreased by 16.6% in intervention school	NA	NA	NA	NA	NA	NA	NA	NA	NA	NA	NA
								2	Total classroom active travel bar chart	Research team
	32	SHARP Principles	UK (England)	PE Curriculum	Pedagogical guidelines for practitioners to consider during the planning and delivery stages of their PE lessons. The ‘SHARP Principles’ include: Stretching whilst moving; High repetition of motor skills; Accessibility through differentiation; Reducing sitting and standing; and Promoting in class physical activity. At the organisational level, the school/coaching company were asked to adapt their…	1 Year	Multi	1	New PA/PE school policy to include SHARP principles in PE lessons	SLT	NA	Powell 2016, Powell, 2020		Mixed		Powell 2016	Quasi-experimental	111 both groups	95 both groups	NA	111 both groups	95 both groups	NA	1	1	Intervention school 275 pupils	Not reported	7-9 years	Mixed	Not reported	No	Yes	1 year	No	usual treatment	MVPA	SOFIT	Increased	Powell 2020	Quasi-experimental	84 in both groups	Not reported	NA	84 in both groups	Not reported	NA	6	3	Not reported
								2	SHARP principles pedagogy	Teachers
								3	Teacher support	School staff/intervention lead
								4	Resource cards for teachers	Not specified
								5	Introductory meeting SLT/intervention leads	Research team
								6	Joint planning meetings	Teachers and research team
								7	Action plans with PE coordinator	Not specified
								8	Increasing teachers awareness of pupil PA levels	Research team
	33	Healthy Choices Programme	UK (Northern Ireland)	PE Curriculum, broader school environment, community, in school running programme	The intervention was in addition to general physical education classes and included (i) two weekly hour-long practical sessions delivered by a trained sport student volunteer in tandem with, and under the supervision of classroom teacher and (ii) a 'Daily Mile 'that involved the classroom teacher leading a 15-min walk every school day. Student volunteers completed a two-day SDT training programme…	10 weeks	Multi	1	Weekly Healthy Choices Programme sessions	Sport student volunteer/classroom teacher	Motivation, wellbeing	Shannon 2018		Quant		NA	NA	NA	NA	NA	NA	NA	NA	NA	NA	NA	NA	NA	NA	NA	NA	NA	NA	NA	NA	NA	NA	NA	Shannon 2018	Quasi-experimental	84	94% attrition	NA	71	94% attrition	NA	1	1	Not reported
								2	Daily mile (15 minute walk everyday)	Classroom teacher
								3	Sport student training	Not specified
								4	Peer teaching quality assessment	Sport student volunteers/not specified
								5	Teacher training	Not specified
								6	Insight afternoon for parents/guardians	Not specified
								7	Updates for parents/guardians	Not specified
	34	Active Play intervention (Formally known as Go2Play)	UK (Scotland)	Active play	Weekly one hour active play sessions (30 mins facilitated games, 30 mins free play) led by play charities to improve physical literacy, fundamental movement skills, and MVPA	10 weeks	Multi	1	Active play sessions	Play charity workers/teachers	Physical literacy, fundamental movement skills	Johnstone 2019, Johnstone 2017		Quant		Johnstone 2019	RCT	73	70	NA	64	48	NA	4	4	Not reported	Not reported	7 years	Mixed	Not reported	Yes	Yes	10-11 weeks	No	Usual treatment	MVPA, LPA ST, functional movement skills, maths fluency, inhibition	Accelerometer	Small effect/no change	NA	NA	NA	NA	NA	NA	NA	NA	NA	NA	NA
								2	Play equipment	Play charity
	35	Forest Schools	UK (England)	Active learning and active play	12 weekly 2 hour Forest Schools sessions centred on increasing outdoor play, learning, and natural-based opportunities for children	12 weeks	Multi	1	Forest school sessions	External Forest Schools leader	Personal, social, and emotional development, self-esteem, positive learning dispositions, contact with nature	Trapasso 2018		Mixed		NA	NA	NA	NA	NA	NA	NA	NA	NA	NA	NA	NA	NA	NA	NA	NA	NA	NA	NA	NA	NA	NA	NA	Trapasso 2018	Quasi-experimental	59	59	NA	NA	NA	NA	4	NA	Not reported
								2	Additional support	Forest Schools qualified school staff
	36	Active School Flag	Ireland	Broader school environment	Identifies four ‘pillars’ which are supportive of PA promotion in schools, and which schools are required to address in order to achieve the flag. The four pillars are: (1) physical activity, (2) physical education, (3) community partnerships (pupils, parents, local communities and national agencies)and (4) Active School Week. Schools are first required to self-evaluate their current provision to…	Not specified	Multi	1	Self-evaluation tool	Schools (whole staff)	School affect, peer social support, motivation to be active, PA self-efficacy	McGann 2022; McMullen 2021; Belton 2020; McGann 2020; Bowles 2019; Nı Chroinın 2012		Mixed		NA	NA	NA	NA	NA	NA	NA	NA	NA	NA	NA	NA	NA	NA	NA	NA	NA	NA	NA	NA	NA	NA	NA	Belton 2020	Quasi-experimental	126	126	126	NA	NA	NA	3	NA	Not reported
								2	Active School Flag workshops for teachers	Active School Flag programme
								3	Providing resources and equipment (only at workshops)	Active School Flag programme
								4	Active School Flag accreditation	Active School Flag accreditor
								5	Active School Week	Schools (whole staff)
	37	Needs-supportive professional development in PE	France	PE curriculum	8-month self-determination theory-based teacher professional development (4 x 3 hour sessions) intervention to increase need-supportive motivating style in PE	8 months	Multi	1	Teacher training	Research team	Motivation	Escriva-Boulley 2018		Quant		NA	NA	NA	NA	NA	NA	NA	NA	NA	NA	NA	NA	NA	NA	NA	NA	NA	NA	NA	NA	NA	NA	NA	Escriva-Boulley 2018	RCT	138	135	NA	116	72	NA	7 teachers*	8 teachers*	Not reported
								2	Teaching materials	Research team
								3	Onsite follow up and individual guidance	Research team
	38	PS@S	Italy	PE curriculum	40 hours of PA and sport across each academic year in addition to regular 2 hours per week PE classes	Not specified	Single	1	Additional school day sport and PA	Expert teachers/class teachers	Fitness, BMI, PA enjoyment and self-efficacy	Vitali 2019		Quant		NA	NA	NA	NA	NA	NA	NA	NA	NA	NA	NA	NA	NA	NA	NA	NA	NA	NA	NA	NA	NA	NA	NA	Vitali 2019	Natural experiment	NA	90	NA	NA	80	NA	Not specified*	Not specified*	Not reported
	39	Multiple-teaching approaches in PE	Italy	PE curriculum	2 hours per week multiple-teaching approach PE sessions, comprising guided discovery, problem-solving, collaborative learning strategies, direct application of instruction and tasks demand, and answering questions about the activity performed which emphasize positive engagement in PA exercises to induce children’s autonomy in motor practice.	12 weeks	Single	1	Multiple-teaching approach PE sessions	Graduate PE Students	Physical literacy	Invernizzi 2019		Mixed		NA	NA	NA	NA	NA	NA	NA	NA	NA	NA	NA	NA	NA	NA	NA	NA	NA	NA	NA	NA	NA	NA	NA	Invernizzi 2019	RCT	62	62	NA	59	59	NA	3*	0	Not reported
								2	Graduate student training	Research team
								3	Meetings to revise and adapt lessons	Research team/graduate PE students
	40	ACTIVE VALUES	Spain	Active breaks and active learning	Classroom-based PA and educational programme using Teaching for Personal and Social Responsibility model (60-90 min sessions; 2-3 times per day) in different subject areas aimed to empower and support students to create their own responsible and autonomous habits in order to be physically active and increase their PA levels. Teachers who applied the programme recieved training that included 2 sta…	4 months	Multi	1	Teacher training	Research team	Fitness, executive functioning, personal and social responsibility, school climate, and motivation	Jiménez-Parra, Valero-Valenzuela 2023, Jiménez-Parra, Belando-Pedreño 2023		Quant		NA	NA	NA	NA	NA	NA	NA	NA	NA	NA	NA	NA	NA	NA	NA	NA	NA	NA	NA	NA	NA	NA	NA	Jiménez-Parra 2023	Quasi-experimental	38	31	NA	43	34	NA	1	1	Not reported
								2	Continuous professional development (i.e. seminars, reflections and feedback)	Research team
								3	Observational analysis of intervention fidelity and feedback reports	Research team
								4	Active breaks	Teachers
								5	Active learning	Teachers
								6	Promoting life skills based on Teaching for Personal and Social Responsibility model	Teachers
	41	Marathon Kids	UK (England)	In school running programme	School-based running program managed and delivered by a charity (Kids Run Free; KRF) that gives primary school pupils the opportunity to walk and/or run the distance of a marathon over the school year by walking or running laps of a course on school grounds 1-2 times per week. Pupils receive a band for every lap completed which are recorded centrally within the school via a digital tracking syste…	9 months	Multi	1	Walk/run sessions	Teachers	NA	Chalkley 2020; Chalkley 2020b; Chalkley 2018		Mixed		NA	NA	NA	NA	NA	NA	NA	NA	NA	NA	NA	NA	NA	NA	NA	NA	NA	NA	NA	NA	NA	NA	NA	Chalkley 2020	Quasi-experimental	189	190	NA	NA	NA	NA	5	0	Not reported
								2	Milestone incentives	Charity
								3	Optional onsite support	Charity
								4	Teacher training to implement programme	Charity
								5	Welcome pack with t-shirts, badges, posters	Charity
								6	Online support tools	Charity
								7	Pupil peer leaders	Teachers/Pupils
								8	Celebration event	Charity
								9	Teacher peer leaders	Teachers
	42	Busy Brain Breaks	UK (England)	Active breaks	Intervention designed to improve fundamental movement patterns whilst increasing physical activity inside the classroom through 5 mins of body weight exercises 3 times per day using an instructional video. Each class was provided with a ‘Busy Brain Break 'package that included a USB loaded with the videos, an A3 laminated activity tracker chart, progression and regression cards for each exercise …	10 weeks	Multi	1	Resources for teachers	Research team	Fundamental movement skills	Cline 2021		Mixed		NA	NA	NA	NA	NA	NA	NA	NA	NA	NA	NA	NA	NA	NA	NA	NA	NA	NA	NA	NA	NA	NA	NA	Cline 2021	Quasi-experimental	716	NA*	NA	NA	NA	NA	3	3	Not reported
								2	Activity tracker for number of active break sessions	Teacher
								3	Active breaks	Teacher
	43	Bikeability	UK (England)	Active travel	High-quality cycle training ( 4 x 2 hour sessions) designed for children in the final years of primary school to encourage more to cycle and reduce injuries by increasing confidence to cycle safely on the road	Not specified	Multi	1	Cycling training for children	Third sector/local council instructors	Cycling skills and confidence	Goodman 2016		Quant		NA	NA	NA	NA	NA	NA	NA	NA	NA	NA	NA	NA	NA	NA	NA	NA	NA	NA	NA	NA	NA	NA	NA	Goodman 2016	Natural experiment	2563	NA	NA	773	NA	NA	Not reported	Not reported	Not reported
								2	Loan bikes for children who do not have bikes	Not specified
								3	Funding to implement Bikeability free of charge	Central and local government funding
	44	Moving to learn Ireland	Ireland	Active learning	A programme designed for primary school classroom teachers to increase movement during learning (5-10 mins) through the provision of teacher resources and a training workshop.	7 weeks	Multi	1	Teacher resources	Research team	Academic performance	Martin 2022; McMullen 2019; McMullen 2016		Mixed		NA	NA	NA	NA	NA	NA	NA	NA	NA	NA	NA	NA	NA	NA	NA	NA	NA	NA	NA	NA	NA	NA	NA	Martin 2022	Quasi-experimental	58	55	NA	NA	NA	NA	1	0	58 students and 3 teachers
								2	Teacher training	Research team
	45	Active break intervention (Spain)	Spain	Active breaks	Active classroom break intervention (5-10 mins each at least twice per day). Each active break had three options for teachers: HIIT + academic content, HIIT + emotional intelligence, HIIT+ academic content + team work. Two 2.5 hour teacher training sessions were included pre-intervention.The content of the first training session comprised the program’s basic features: High-intensity interval trai…	17 weeks	Multi	1	Teacher training	Research team	NA	Muñoz-Parreño 2020		Quant		NA	NA	NA	NA	NA	NA	NA	NA	NA	NA	NA	NA	NA	NA	NA	NA	NA	NA	NA	NA	NA	NA	NA	Muñoz-Parreño 2020	Quasi-experimental	22	21	NA	22	17	NA	1	0	Not reported
								2	Teacher resources	Research team
								3	Active breaks	Teachers
			Abbreviations
			PA	Physical Activity
			MVPA	Moderate to Vigorous Physical Activity
			LPA	Light Physical Activity
			MPA	Moderate Physical Activity
			VPA	Vigorous Physical Activity
			ST	Sedentary Time
			BMI	Body Mass Index
			PE	Physical Education
			HIIT	High Intensity Interval Training
			CPM	Counts per Minute
			UK	United Kingdom
			Optional intervention components
			Inetrvention/project	Intervention compnent options
			Active living study	New fixed equipment in schoolyard (eg, soccer goals, table tennis courts)
				New loose equipment in schoolyard (eg, balls, jumping ropes)
				Playground markings
				Dedicated ball games area
				Sound equipment in schoolyard environment
				Additional sports day in schoolyard
				Sports clinics during recess (clinics by PE teachers; clinics by sports organizations)
				Use of schoolyard games (teacher instruction cards)
			Community-Led Active Schools Programme (CLASP)	Active breaks
				Alternative afterschool clubs (i.e. skateboarding and street dance)
				Parent and child after school sessions
				Playground equipment (Scrapstore)
				Playground restructuring
[truncated: 18 more columns]
