# Supplementary material for: Physical activity interventions in European primary schools: a scoping review to create a framework for the design of tailored interventions in European countries
Source: Front Public Health. 2024 Feb 8;12:1321167. doi: 10.3389/fpubh.2024.1321167 (PMC10883314; doi:10.3389/fpubh.2024.1321167)
Supplement: Supplementary file 4 [file Data_Sheet_2.xlsx]

## Sheet: Draft Framework
Supplementary Data File 2. Shortlist of intervention components
		Activity opportunity	Intervention component type	Intervention component
	Within school day	Physical Education	PE curriculum initiatives	Theory-based PE curriculum
				Externally provided PE curriculum
				Workshops to develop pupil sport/physical activity related skills
			Teacher training	Online training		Activities and events
				Seminars/workshops		Training
				Peer teaching quality assessment		Additional resources
			Resources for teachers	Lesson plans and information packs		Support
				Resource cards		Motivational approaches
			PE equipment	Providing equipment that can be used during PE		Policy
			Delivery support to teachers	Meetings/regular contact with research team		School-specific approaches
				Planning meetings/action plans		Family engagement
				Researcher follow-up and guidance
			Staff PE leaders	Champion staff member
			External providers	External sport/exercise sessions providers
			Physical activity policies	New policy to promote PE/new PE initiative
		Active & outdoor learning	Active learning initiatives	Nature-based learning (e.g., Forest school)
			Teacher training	Training workshop/seminars
				On the job training
				CPD opportunities
			Resources for teachers	Instruction manuals
				Teacher log diaries
				Quality framework
				Online resources
			Class goal setting	Pedometer measured step count
			Encouragment	Weekly reminders
			Delivery support to teachers	Support from research team
				Support from external organisations
		Active breaks	Active break initiatives	Teacher-led active breaks
			Teacher training	Training workshop/seminars
			Resources for teachers	Activity cards
				Instruction manuals
				Instructional videos for children
				Online resources
			Incentives	Milestone incentives
			Class goal setting	Active break trackers
			Delivery support to teachers	Researcher observations and feedback
				Teacher peer leaders
		Breaktime	Playground activities	Playground supervisor encouragement
				Supervised/organised playground activities and games
				Activity cards
				Monthly play themes
				Activities linked with PE programme that introduces playground games
			Teacher training	Training workshop/seminars
			Playground access and restructuring	Major redesign
				Activity enhancing initiatives (e.g. opening indoor areas on rainy days)
				Playground markings
				Restructuring consultations with teachers and children
			Playground equipment	Loose sports and play equipment
				Fixed playground equipment
			Physical activity policies	Extending breaktime period
				Alternating breaktimes between year groups
		Active play	Curriculum-based active play sessions	Charity-facilitated games and free play
			Play equipment	Loose equipment to facilitate free play (e.g. balls, beanbags)
			Delivery support to teachers	Support from third sector organisation
		Daily movement initiatives	National initiatives	Daily mile, Marathon Kids, 100 mile clubs
			Promotional events	Launch assembly
			Teacher training	Training by external organisation
			Resources for teachers	Online materials to conduct and promote programme, information leaflets
			Resources for schools	Promotional materials (T-shirts, badges, posters)
			Incentives	Certificates
				Celebration events
			Peer leaders	Pupil ambassadors
			Delivery support to teachers	Teacher peer leaders
	Within extended school day	Active travel	Active travel initiatives	Gamification initiatives (e.g. Beat the Street)
			Road safety initiatives	Bikeability
			Engagement activities	Academic lessons taught in class time to promote active travel (e.g. saftey, environmental characteristics around school)
				Promotional events
			Teacher training	Training workshop/seminars
			Resources for teachers	Academic lesson materials about benefits of PA
			Resources for children	Bike loans to develop cycling skills
				Children's travel logs
			Incentives	Financial incentive for children
				Local/national competitions
			Class monitoring	Classroom bar charts
			Delivery support to teachers	Support from third sector organisation
		Before/after school clubs	Active club initiatives	Theory-based afterschool clubs (e.g. Action 3:30)
				Alternative active clubs (i.e. skateboarding, street dance)
			Teacher/teaching assistant training	Teacher workshops/seminars
			Parent training	Parent workshops/seminars
			Resources for teachers	Instruction manuals
				Teacher log books
			Resources for schools	Funding
			Delivery support to teachers	Multi-agency steering group
		Active homework	Teacher training	Training workshop/seminars
			Resources for teachers	Active homework packs
				Children's active homework logs
	Wider school environment	School-level environment	Engagement events	Active school week
			Resources for schools	Information related to best practices
				Additional funding
			Support to schools	Coordination/working groups
			Physical activity policies	Extending school day to allow for additional one hour of physical activity
				Additional school day sport and PA
			School self-assessment	Plans developed by schools
				Needs assessment
				Self-evaluation tool
				Environmental scan
			School accreditation schemes	Active school accreditation (e.g. Active flag)
		Community	Family engagement	Newsletters/updates relating to PA
				Parent training to deliver before/after school clubs
				Insight afternoon for parents/guardians
